# Supplementary material for: Autonomous navigation of a magnetic colonoscope using force sensing and a heuristic search algorithm
Source: Sci Rep. 2021 Aug 13;11:16491. doi: 10.1038/s41598-021-95760-7 (PMC8363733; doi:10.1038/s41598-021-95760-7)
Supplement: Supplementary file 3 — Supplementary Information 1. [file 41598_2021_95760_MOESM3_ESM.txt]

Supplementary Video 1: 
This video shows the operation process of the autonomous navigation experiment. 
Through this video, the audience can clearly see the overall automatic navigation process and positioning process through force-based sensing technology.

Supplementary Video 2: 
This video shows the principle and demos of the force-based sensing method and tracking function proposed in this paper. 
The force sensing system uses load cells installed between the robotic arm and external permanent magnets 
to derive force data as tracking information to navigate the disposable magnetic colonoscope.

First, we demonstrate the initialization of the tracking system.
Second, in order to present the concept of the force-based sensing principle, we demonstrate the variation force acting on the external permanent magnets (EPM) 
by human and magnet so that the differential force vectors can be easily obtained.
Finally, the video shows the tracking function with the proporsed force-based sensing system.
